# Supplementary material for: Factors related to daily use of the paretic upper limb in patients with chronic hemiparetic stroke–A retrospective cross-sectional study
Source: PLoS One. 2021 Mar 9;16(3):e0247998. doi: 10.1371/journal.pone.0247998 (PMC7942978; doi:10.1371/journal.pone.0247998)
Supplement: S1 File — (XLSX) [file pone.0247998.s001.xlsx]

## Sheet: n=118 
ID	Period(month)	age	sex(1:female 0:male)	Hemorrhage:0 Infarction:1 Trauma:2 SAH:3 etc:5	Lesion Rt:0 Lt:1 Bi:2	Impaired hand	Hand dominanceRt:0, Lt1	focus	Cortex:0 Subcortex:1 etc:2	FMA-A	FMA-B	FMA-C	FMA-D	FMAtotal	FMA proximal	FMA distal	MAL AOU	MAL assessed	MASelbow flexor	MASwrist flexor	MAS PIP（or finger）	MAS flexor(elbow, wrist, PIP)	SIAS Sensory,U/E	SIAS sens.U/E	SIASdeepU/E
1	40.6	45	1	0	1	0	0	parietal lobe	1	19	3	5	0	27	19	8	8	14	1	3	2	6	2	1	1
2	38.1667	56	1	1	0	1	0	internal capsule	1	19	7	3	0	29	19	10	9	14	1	1	1	3	6	3	3
3	28.1667	48	0	0	1	0	0	putamen	1	11	0	6	0	17	11	6	5	14	1	1	1	3	4	2	2
4	35.1333	34	0	0	0	1	0	putamen	1	17	0	5	0	22	17	5	4	14	2	2	2	6	6	3	3
5	25.7333	53	1	1	1	0	0	Clipping	1	12	2	5	0	19	12	7	1	14	1	2	3	6	5	3	2
6	21.3667	48	1	0	1	0	0	putamen	1	8	0	3	0	11	8	3	3	14	0	1	1	2	4	2	2
7	14.9333	67	0	0	0	1	0	putamen	1	9	0	5	0	14	9	5	0	14	2	3	2	7	6	3	3
8	12.6	75	1	1	0	1	0	putamen	1	9	1	4	0	14	9	5	10	14	0	0	0	0	6	3	3
9	8.13333	73	1	0	0	1	0	putamen	1	21	3	11	0	35	21	14	9	14	0	1	1	2	5	2	3
10	16.3667	51	0	1	1	0	0	corona radiata	1	21	2	6	0	29	21	8	11	14	1	1	2	4	6	3	3
11	23.0667	59	1	1	0	1	0	MCA clipping	1	14	0	4	0	18	14	4	6	14	0	2	1	3	5	2	3
12	29.5333	70	0	1	0	1	0	internal capsule	1	11	2	7	0	20	11	9	4	14	3	2	2	7	6	3	3
13	64.8333	71	1	1	0	1	0	putamen	1	8	1	10	0	19	8	11	4	14	0	0	1	1	6	3	3
14	19	39	1	1	1	0	0	MCA	0	19	1	3	0	23	19	4	2	14	0	0	0	0	6	3	3
15	63.3333	80	0	1	1	0	0	corona radiata(BAD)	1	23	6	10	0	39	23	16	11	14	2	1	0	3	5	2	3
16	32.5333	66	0	1	1	0	0	MCA	0	22	1	4	0	27	22	5	3	14	2	0	2	4	5	2	3
17	16.2333	36	0	0	0	1	0	putamen	1	30	1	9	2	42	32	10	10	14	1	1	0	2	6	3	3
18	13.3	53	1	0	0	1	0	frontal lobe	0	27	0	5	3	35	30	5	7	14	1	2	1	4	5	2	3
19	43.5667	66	0	0	0	1	0	putamen	0	9	3	4	0	16	9	7	5	14	2	1	1	4	3	2	1
20	23.6667	33	1	1	1	0	0	frontal lobe, basal ganglia	1	29	1	8	3	41	32	9	12	14	2	2	1	5	4	2	2
21	54.3667	56	1	0	0	1	0	putamen	1	22	0	5	0	27	22	5	8	13	1	1	2	4	6	3	3
22	12.7333	33	0	1	1	0	0	MCAbroad	0	25	7	6	0	38	25	13	11	14	2	1	1	4	5	3	2
23	19.5	38	0	0	1	0	0	putamen	1	26	0	2	2	30	28	2	8	13	1	2	2	5	4	2	2
24	129.833	57	1	1	0	1	0	MCA	0	15	6	7	0	28	15	13	4	14	1	1	1	3	5	2	3
25	11.9	45	0	0	0	1	0	putamen	1	24	0	7	2	33	26	7	9	14	2	2	1	5	5	2	3
26	12.9	60	1	1	0	1	0	MCA	1	17	2	3	0	22	17	5	13	14	1	0	1	2	6	3	3
28	27.7333	19	0	1	1	0	0	MCAbroad	0	23	5	4	0	32	23	9	7	13	1	1	1	3	3	2	1
29	41.7	61	1	0	0	1	0	putamen	1	11	0	2	0	13	11	2	10	14	1	0	0	1	3	2	1
30	9.33333	58	0	1	1	0	0	capsulae	1	26	6	7	0	39	26	13	17	14	1	1	1	3	6	3	3
31	79.8333	55	1	1	1	0	0	multiple(putamen,capsulae,colona radiata)	1	19	3	3	0	25	19	6	4	14	2	0	0	2	5	2	3
32	23.4	43	0	0	0	1	0	putamen	1	24	2	4	0	30	24	6	8	14	1	0	1	2	5	2	3
33	37.1667	33	1	0	1	0	0	pons(AVMan.)	1	20	6	3	0	29	20	9	11	14	1	0	0	1	6	3	3
34	36.2667	63	0	0	1	1	1	putamen	1	29	0	6	4	39	33	6	14	14	0	0	0	0	5	2	3
35	10.8667	51	1	0	0	1	0	putamen	1	30	9	8	3	50	33	17	14	14	1	1	0	2	5	2	3
36	29.8333	64	0	1	0	0	0	colona radiata	1	19	0	4	0	23	19	4	4	14	3	3	1	7	6	3	3
37	8.6	71	1	1	1	1	0	colona radiata	1	19	0	7	0	26	19	7	6	14	1	1	0	2	6	3	3
38	21.4	59	0	0	0	1	0	putamen	1	30	7	8	2	47	32	15	15	14	0	1	0	1	3	2	1
39	19.2667	18	1	0	0	0	0	forehead	1	21	2	3	0	26	21	5	3	14	2	1	3	6	3	2	1
40	21.0667	69	1	1	1	0	0	basal ganglia〜colona radiata	1	20	5	12	0	37	20	17	17	13	1	0	0	1	6	3	3
41	11.5	56	0	0	1	0	0	putamen	1	22	7	4	0	33	22	11	6	14	2	1	1	4	5	2	3
42	38.1	54	1	0	1	1	0	putamen	1	20	4	4	0	28	20	8	7	14	0	0	0	0	2	1	1
43	29	47	0	0	0	1	0	putamen	1	28	4	6	2	40	30	10	17	14	1	1	1	3	5	2	3
44	57.0333	57	0	0	0	0	0	basal ganglia	1	26	3	9	0	38	26	12	9	14	1	1	0	2	6	3	3
45	15.4333	43	1	1	1	0	0	MCA	0	19	0	5	0	24	19	5	0	14	1	1	2	4	2	1	1
46	10	49	0	0	1	0	0	putamen-subcortical	0	20	0	4	0	24	20	4	2	14	2	2	2	6	3	1	2
47	17.6333	48	1	1	1	1	0	MCA-M1occlusion	0	20	0	4	0	24	20	4	5	11	1	2	1	4	3	2	1
48	35.0333	66	1	1	0	0	0	corona radiata	1	21	0	3	0	24	21	3	9	14	2	2	2	6	6	3	3
49	13.7	46	0	0	1	0	0	putamen	1	24	7	5	0	36	24	12	10	14	2	2	1	5	3	2	1
50	13.8	59	0	0	1	0	0	putamen/temporal subcortical	0	16	0	4	0	20	16	4	11	14	2	2	1	5	5	2	3
51	9.56667	52	1	1	1	1	0	post operation-colona radiata	1	7	1	4	0	12	7	5	7	14	1	0	0	1	6	3	3
52	9.1	73	1	1	0	1	0	putamen-colona radiata	1	24	4	5	0	33	24	9	10	14	1	1	1	3	6	3	3
53	57.7333	48	0	0	0	0	0	putamen	1	19	0	4	0	23	19	4	4	14	2	4	2	8	2	1	1
54	45.5	62	1	1	1	1	0	corona radiata	1	9	1	6	0	16	9	7	1	14	1	1	0	2	5	2	3
55	31.5	46	1	1	0	1	0	MCAdisection	0	21	0	3	0	24	21	3	5	14	2	2	0	4	6	3	3
56	37.8667	49	0	0	0	1	0	putamen	1	15	0	4	0	19	15	4	1	14	2	3	1	6	3	2	1
57	1361.83	37	1	1	0	1	0	forehead	0	22	0	9	1	32	23	9	17	14	3	2	1	6	3	2	1
58	18	47	0	0	0	0	1	putamen	1	21	3	4	1	29	22	7	3	14	2	2	2	6	2	1	1
59	11.4333	33	0	1	0	1	0	ICAocculsion	0	27	2	4	5	38	32	6	13	14	0	2	2	4	2	2	0
60	6.7	67	1	1	1	0	0	corona radiata	1	21	0	8	0	29	21	8	8	14	2	2	0	4	6	3	3
61	25.3333	32	1	0	0	1	0	pons(hemangioma)	1	35	10	13	4	62	39	23	35	14	0	2	0	2	5	2	3
62	15.9333	79	0	1	1	1	0	corona radiata	1	15	0	2	0	17	15	2	4	14	1	2	0	3	6	3	3
63	15.5667	52	1	0	0	0	1	subcortical	1	24	1	6	0	31	24	7	12	14	2	2	1	5	6	3	3
64	20.7	42	0	0	0	0	0	M1	0	13	0	4	0	17	13	4	3	14	1	2	2	5	2	1	1
65	28.8333	55	0	0	0	1	0	putamen-internal capsule	1	22	5	5	1	33	23	10	8	14	2	0	1	3	1	1	0
66	12.0667	60	1	1	0	1	1	basal ganglia〜colona radiata	1	28	8	11	0	47	28	19	14	14	2	0	0	2	6	3	3
67	10.4	50	1	0	1	0	0	putamen	1	17	2	6	0	25	17	8	11	14	2	1	2	5	2	1	1
68	35.4333	52	0	0	1	1	0	thalamus	1	19	3	5	0	27	19	8	10	13	2	1	2	5	6	3	3
69	19.0667	56	0	1	0	0	0	M1	1	21	0	4	0	25	21	4	6	14	2	1	1	4	5	2	3
70	72.0333	51	1	1	0	0	1	MCA	0	20	5	8	0	33	20	13	2	14	3	2	3	8	6	3	3
71	27.0667	50	0	0	0	0	0	putamen	1	23	0	5	0	28	23	5	8	14	2	3	1	6	5	2	3
72	15.7333	46	0	0	1	0	0	putamen	1	13	0	5	0	18	13	5	5	14	1	0	2	3	3	2	1
73	46.2	68	0	1	0	0	0	corona radiata	1	26	0	3	1	30	27	3	14	14	2	2	0	4	6	3	3
74	122.733	56	1	1	1	0	0	MCA-ACA	0	13	0	2	0	15	13	2	2	14	3	1	3	7	6	3	3
75	29.6	68	0	1	1	0	0	MCA	1	21	0	5	0	26	21	5	16	14	0	1	2	3	6	3	3
76	95.1	62	1	0	1	0	0	thalamus	1	9	0	3	0	12	9	3	9	14	3	1	2	6	4	2	2
77	34.0333	62	1	0	1	1	0	putamen	0	21	0	6	0	27	21	6	14	14	1	3	3	7	6	3	3
78	108.033	74	0	0	1	1	0	thalamus	1	13	0	2	0	15	13	2	14	14	2	3	2	7	4	3	1
79	22.7333	75	0	1	1	1	0	colona radiata	1	22	6	13	3	44	25	19	5	14	2	0	0	2	6	3	3
80	37.9333	62	1	0	1	0	0	thalamus	1	36	10	9	1	56	37	19	21	14	0	0	0	0	3	2	1
81	29.8333	46	0	0	1	0	0	putamen	1	23	0	4	1	28	24	4	0	14	2	2	3	7	5	2	3
82	63	74	0	1	0	0	0	MCA	1	29	6	7	4	46	33	13	11	13	0	1	0	1	6	3	3
83	25.5667	19	1	0	0	1	0	forehead	0	26	6	3	3	38	29	9	11	14	1	0	2	3	3	2	1
84	34.8667	71	0	1	0	1	0	MCA	0	18	1	4	0	23	18	5	8	13	1	1	1	3	6	3	3
85	20.4667	49	0	1	1	1	0	MCA	0	15	0	4	0	19	15	4	10	14	1	2	2	5	6	3	3
86	16.9667	49	1	0	0	0	1	forehead-parietal	0	23	4	3	0	30	23	7	9	14	0	2	2	4	6	3	3
87	9.7	20	1	0	1	0	0	frontal-parietal	0	8	0	1	0	9	8	1	0	14	2	3	3	8	3	2	1
88	8.2	62	0	1	1	0	0	colona radiata	1	12	0	3	0	15	12	3	12	14	2	2	1	5	6	3	3
89	76.8	58	0	0	0	0	0	putamen-colona radiata	1	35	10	14	4	63	39	24	18	14	0	1	0	1	2	1	1
90	77.8667	45	0	0	0	1	0	putamen	1	11	0	2	0	13	11	2	1	14	3	3	2	8	1	1	0
91	17.0333	51	0	0	0	1	0	Thalamus	1	12	0	1	0	13	12	1	1	14	1	2	0	3	4	2	2
92	57.6333	53	1	1	1	0		Lt.MCA	0	8	0	6	0	14	8	6	9	14	2	2	2	6	6	3	3
93	11.8667	50	0	0	1	0	0	putamen	1	8	4	7	0	19	8	11	3	14	3	2	2	7	3	1	2
94	15.2667	69	0	0	1	0	0	putamen	1	30	10	12	3	55	33	22	9	13	1	0	0	1	5	2	3
95	155.733	58	0	0	1	0	0	putamen	1	16	0	3	0	19	16	3	6	14	1	2	2	5	4	1	3
96	64.2333	70	1	0	0	0	0	putamen	1	27	5	10	0	42	27	15	10	14	1	2	2	5	3	1	2
97	65.1	51	0	0	0	0	0	putamen	1	21	0	11	3	35	24	11	12	14	2	2	1	5	5	2	3
98	14	43	0	0	1	0	0	frontal(AVM)	0	18	4	5	0	27	18	9	19	14	2	2	2	6	3	2	1
99	19.1667	79	0	1	1	0	0	colona radiata	1	22	0	5	0	27	22	5	0	14	3	2	1	6	5	2	3
100	52.6667	59	0	0	1	0	0	putamen	1	18	0	2	0	20	18	2	1	14	2	1	3	6	2	1	1
101	39.7667	54	0	3	1	1	0	MCA	0	29	5	6	4	44	33	11	15	14	1	1	2	4	6	3	3
102	18.9667	69	1	1	1	1	0	colona radiata	1	29	8	9	0	46	29	17	13	14	1	1	0	2	6	3	3
103	34.2	50	0	1	1	0	0	MCA	0	19	0	3	0	22	19	3	0	14	1	1	3	5	1	1	0
104	17.1	55	0	1	1	0	0	colona radiata	1	26	7	10	3	46	29	17	13	14	1	1	0	2	6	3	3
105	58.3333	71	0	1	1	0	0	internal capsule	1	17	9	8	0	34	17	17	9	13	2	2	2	6	6	3	3
106	15.7	46	0	0	1	1	0	putamen	1	20	0	6	0	26	20	6	0	14	1	1	0	2	1	1	0
107	64.8	59	1	1	0	0	0	MCA	0	22	0	2	0	24	22	2	6	14	2	3	2	7	4	1	3
108	24.8	52	0	1	0	1	0	MCA(ICA)	0	18	9	8	1	36	19	17	6	14	1	0	0	1	4	2	2
109	68.2	69	0	1	1	1	0	colona radiata	1	19	5	5	0	29	19	10	8	14	0	1	1	2	6	3	3
110	23.3333	50	0	1	1	1	0	colona radiata	1	14	0	7	0	21	14	7	6	14	0	1	0	1	6	3	3
111	27.8667	51	0	0	1	0	0	putamen	1	20	4	7	3	34	23	11	11	14	2	2	1	5	5	2	3
112	14.6	65	0	1	0	0	0	colona radiata	1	27	7	14	3	51	30	21	30	14	0	0	1	1	6	3	3
113	15.3	29	0	1	1	1	0	MCA	0	26	0	4	0	30	26	4	15	14	2	2	3	7	2	2	0
114	11.2333	56	0	0	0	1	0	putamen	1	25	4	6	0	35	25	10	16	13	1	2	2	5	5	2	3
115	84.3333	45	1	0	0	1	0	frontal	0	9	0	2	0	11	9	2	0	14	1	2	2	5	3	2	1
116	104.5	59	1	0	0	1	0	putamen	1	11	0	1	0	12	11	1	2	14	0	1	1	2	2	2	0
117	48.9	65	0	0	1	1	1	putamen	1	27	0	5	4	36	31	5	6	14	0	1	0	1	5	2	3
118	13.9333	85	0	1	1	0	0	colona radiata	1	21	2	7	0	30	21	9	6	14	0	0	1	1	5	2	3
